# Supplementary material for: Self-Propelled Motion Sensitive to the Chemical Structure of Amphiphilic Molecular Layer on an Aqueous Phase
Source: Membranes (Basel). 2021 Nov 17;11(11):885. doi: 10.3390/membranes11110885 (PMC8618350; doi:10.3390/membranes11110885)
Supplement: Supplementary file 1 [file membranes-11-00885-s001.zip]

Archive with 6 entries (5 files):
- Supplementary Files/SI.pdf
- Supplementary Files/Videos/
- Supplementary Files/Videos/Movie_S1.avi
- Supplementary Files/Videos/Movie_S2.avi
- Supplementary Files/Videos/Movie_S3.avi
- Supplementary Files/Videos/Movie_S4.avi
